# Supplementary material for: Bayesian polygenic risk estimation approach to nuclear families with discordant sib-pairs for myelomeningocele
Source: PLoS One. 2024 Dec 30;19(12):e0316378. doi: 10.1371/journal.pone.0316378 (PMC11684611; doi:10.1371/journal.pone.0316378)
Supplement: S1 Table — (XLSX) [file pone.0316378.s001.xlsx]

## Sheet: Hoja1
S1 Table. Results of McNemar’s test and conditional logistic regression in discordant sibling pairs for MMC
Chr	GENE	POSITION (hg19)	RefSNP	Consequence	Exposed RA			Unexposed RA			ISP	McNemar's χ2	P value	P Exact	Frequencies exposed Alleles		OR (95%CI)	Conditional logistic regression
					11	10	TOTAL	01	00	TOTAL					MMC	Siblings		Std. Err.	z	P>|z|	OR (95% CI)
1	MTHFR	11856378	rs1801133	Missense	95	19	114	13	12	25	139	1.13	0.2888	0.3771	0.820144	0.776978	1.462 (0.685-3.220)	0.526062	1.05	0.292	1.462 (0.722-2.959)
1	PSMB4	151374025	rs4603	Missense	49	36	85	17	28	45	130	6.81	0.0091	0.0127	0.653846	0.507692	2.118 (1.159-4.020)	0.623183	2.55	0.011	2.118 (1.189-3.770)
1	PSEN2	227071525	rs1046240	Synonymous	81	22	103	12	20	32	135	2.94	0.0863	0.1214	0.762963	0.688889	1.833 (0.869-4.064)	0.657929	1.69	0.091	1.833 (0.907-3.704)
2	ATIC	216190020	rs2372536	Missense	62	39	101	17	16	33	134	8.64	0.0033	0.0046	0.753731	0.589552	2.294 (1.268-4.325)	0.666734	2.86	0.004	2.294 (1.298-4.055)
4	DKK2	107845794	rs17037102	Missense	65	30	95	20	20	40	135	2	0.1573	0.2026	0.703704	0.62963	1.500 (0.824-2.787)	0.433013	1.4	0.16	1.500 (0.852-2.641)
5	MTRR	7885959	rs162036	Missense	82	37	119	15	15	30	149	9.31	0.0023	0.0032	0.798658	0.651007	2.467 (1.321-4.838)	0.755032	2.95	0.003	2.467 (1.354-4.494)
6	TFAP2A	10412188	rs1675414	Intron	95	18	113	12	17	29	142	1.2	0.2733	0.3616	0.795775	0.753521	1.500 (0.684-3.414)	0.559017	1.09	0.277	1.500 (0.723-3.114)
11	C2CD3	73785326	rs4453265	Synonymous	97	26	123	16	11	27	150	2.38	0.1228	0.1641	0.82	0.753333	1.625 (0.839-3.242)	0.516335	1.53	0.127	1.625 (0.872-3.029)
15	PLCB2	40590134	rs2229690	Synonymous	43	39	82	13	18	31	113	13	0.0003	0.0004	0.725664	0.495575	3.000 (1.568-6.125)	0.960769	3.43	0.001	3.000 (1.601-5.620)
16	SLC7A6OS	68344696	rs3803650	Missense	105	10	115	9	7	16	131	0.05	0.8185	1	0.877863	0.870229	1.111 (0.406-3.090)	0.5105	0.23	0.819	1.111 (0.451-2.734)
ISP: Informative sib-pairs of nuclear families (at least one heterozygous parent).
11: Number of sibling pairs with both siblings homozygous for the risk allele.
10: Number of sibling pairs where the affected individuals were exposed to the risk allele, but the unaffected siblings were not.
01: Number of sibling pairs where the unaffected siblings were exposed to the risk allele, but the affected individuals were not.
00: Number of sibling pairs with both siblings homozygous for the reference allele.
OR (95% CI): Odds ratio (calculated as the ratio of discordant sib-pairs “10/01”) and the 95% confidence interval.
χ2 : McNemar's chi-squared, 1 df.
P: P value for McNemar's test.
P exact: Exact p value of McNemar’s test.
