# Supplementary material for: Bayesian polygenic risk estimation approach to nuclear families with discordant sib-pairs for myelomeningocele
Source: PLoS One. 2024 Dec 30;19(12):e0316378. doi: 10.1371/journal.pone.0316378 (PMC11684611; doi:10.1371/journal.pone.0316378)
Supplement: S2 Table — (XLSX) [file pone.0316378.s002.xlsx]

## Sheet: Hoja1
S2 Table. Bayesian Polygenic MMC Risk Estimated Considering the TDT-DS Conditional Probability.
NUMBER OF GENES	GENE NAME: SINGLE or COMBINATED	pre-FAFP: MMC Prevalence 1/910 (1978-2002)			post-FAFP: MMC Prevalence 1/1779 (2003-2019)
		P (MMC | Variant i)	Ratio (1/ P (MMC | Variant i))	P (MMC | Variant i) / P a priori	P (MMC | Variant i)	Ratio (1/ P (MMC | Variant i))	P (MMC | Variant i) / P a priori
1	PLCB2	0.0017	(1/600)	1.52	0.0009	(1/1172)	1.63
1	PSMB4*	0.0016	(1/626)	1.45	0.0008	(1/1223)	1.56
1	ATIC*	0.0015	(1/687)	1.32	0.0007	(1/1343)	1.42
1	DKK2*	0.0014	(1/712)	1.28	0.0007	(1/1392)	1.37
1	PSEN2	0.0014	(1/725)	1.26	0.0007	(1/1416)	1.35
1	C2CD3	0.0014	(1/728)	1.25	0.0007	(1/1423)	1.34
2	PSMB4* | PLCB2	0.0024	(1/413)	2.2	0.0012	(1/806)	2.37
2	ATIC* | PLCB2	0.0022	(1/453)	2.01	0.0011	(1/885)	2.16
2	DKK2* | PLCB2	0.0021	(1/469)	1.94	0.0011	(1/917)	2.08
2	PSMB4* | ATIC*	0.0021	(1/473)	1.93	0.0011	(1/924)	2.07
2	PLCB2 | PSEN2	0.0021	(1/478)	1.9	0.0011	(1/934)	2.05
2	PLCB2 | C2CD3	0.0021	(1/480)	1.9	0.0011	(1/938)	2.04
2	PSMB4* | DKK2*	0.002	(1/490)	1.86	0.001	(1/957)	2
2	PSMB4* | PSEN2	0.002	(1/499)	1.83	0.001	(1/974)	1.96
2	PSMB4* | C2CD3	0.002	(1/501)	1.82	0.001	(1/979)	1.95
2	ATIC* | DKK2*	0.0019	(1/538)	1.69	0.001	(1/1051)	1.82
2	ATIC* | PSEN2	0.0018	(1/547)	1.66	0.0009	(1/1069)	1.79
2	ATIC* | C2CD3	0.0018	(1/550)	1.66	0.0009	(1/1075)	1.78
2	DKK2* | PSEN2	0.0018	(1/567)	1.6	0.0009	(1/1108)	1.72
2	DKK2* | C2CD3	0.0018	(1/570)	1.6	0.0009	(1/1114)	1.72
2	C2CD3 | PSEN2	0.0017	(1/580)	1.57	0.0009	(1/1133)	1.69
3	PSMB4* | ATIC* | PLCB2	0.0032	(1/312)	2.92	0.0016	(1/609)	3.14
3	PSMB4* | DKK2* | PLCB2	0.0031	(1/323)	2.82	0.0016	(1/631)	3.03
3	PSMB4* | PLCB2 | PSEN2	0.003	(1/329)	2.77	0.0016	(1/642)	2.97
3	PSMB4* | PLCB2 | C2CD3	0.003	(1/330)	2.75	0.0015	(1/645)	2.96
3	ATIC* | DKK2* | PLCB2	0.0028	(1/355)	2.57	0.0014	(1/692)	2.76
3	ATIC* | PLCB2 | PSEN2	0.0028	(1/361)	2.52	0.0014	(1/705)	2.71
3	ATIC* | PLCB2 | C2CD3	0.0028	(1/363)	2.51	0.0014	(1/708)	2.7
3	PSMB4* | ATIC* | DKK2*	0.0027	(1/370)	2.46	0.0014	(1/723)	2.64
3	DKK2* | PLCB2 | PSEN2	0.0027	(1/374)	2.43	0.0014	(1/730)	2.61
3	DKK2* | PLCB2 | C2CD3	0.0027	(1/376)	2.42	0.0014	(1/734)	2.6
3	PSMB4* | ATIC* | PSEN2	0.0027	(1/376)	2.42	0.0014	(1/735)	2.6
3	PSMB4* | ATIC* | C2CD3	0.0026	(1/378)	2.41	0.0014	(1/739)	2.58
3	PLCB2 | C2CD3 | PSEN2	0.0026	(1/382)	2.38	0.0013	(1/747)	2.56
3	PSMB4* | DKK2* | PSEN2	0.0026	(1/390)	2.33	0.0013	(1/762)	2.51
3	PSMB4* | DKK2* | C2CD3	0.0026	(1/392)	2.32	0.0013	(1/766)	2.49
3	PSMB4* | C2CD3 | PSEN2	0.0025	(1/399)	2.28	0.0013	(1/780)	2.45
3	ATIC* | DKK2* | PSEN2	0.0023	(1/428)	2.13	0.0012	(1/837)	2.28
3	ATIC* | DKK2* | C2CD3	0.0023	(1/430)	2.11	0.0012	(1/841)	2.27
3	ATIC* | C2CD3 | PSEN2	0.0023	(1/438)	2.08	0.0012	(1/856)	2.23
3	DKK2* | C2CD3 | PSEN2	0.0022	(1/454)	2.01	0.0011	(1/887)	2.15
4	PSMB4* | ATIC* | DKK2* | PLCB2	0.0041	(1/244)	3.73	0.0021	(1/476)	4.01
4	PSMB4* | ATIC* | PLCB2 | PSEN2	0.004	(1/248)	3.66	0.0021	(1/485)	3.94
4	PSMB4* | ATIC* | PLCB2 | C2CD3	0.004	(1/250)	3.65	0.0021	(1/487)	3.92
4	PSMB4* | DKK2* | PLCB2 | PSEN2	0.0039	(1/257)	3.54	0.002	(1/502)	3.8
4	PSMB4* | DKK2* | PLCB2 | C2CD3	0.0039	(1/259)	3.52	0.002	(1/505)	3.78
4	PSMB4* | PLCB2 | C2CD3 | PSEN2	0.0038	(1/263)	3.46	0.0019	(1/514)	3.72
4	ATIC* | DKK2* | PLCB2 | PSEN2	0.0035	(1/282)	3.22	0.0018	(1/552)	3.46
4	ATIC* | DKK2* | PLCB2 | C2CD3	0.0035	(1/284)	3.21	0.0018	(1/554)	3.45
4	ATIC* | PLCB2 | C2CD3 | PSEN2	0.0035	(1/289)	3.15	0.0018	(1/564)	3.39
4	PSMB4* | ATIC* | DKK2* | PSEN2	0.0034	(1/295)	3.09	0.0017	(1/575)	3.32
4	PSMB4* | ATIC* | DKK2* | C2CD3	0.0034	(1/296)	3.07	0.0017	(1/578)	3.3
4	DKK2* | PLCB2 | C2CD3 | PSEN2	0.0033	(1/299)	3.04	0.0017	(1/585)	3.27
4	PSMB4* | ATIC* | C2CD3 | PSEN2	0.0033	(1/301)	3.02	0.0017	(1/589)	3.25
4	PSMB4* | DKK2* | C2CD3 | PSEN2	0.0032	(1/312)	2.91	0.0016	(1/610)	3.13
4	ATIC* | DKK2* | C2CD3 | PSEN2	0.0029	(1/343)	2.65	0.0015	(1/669)	2.85
5	PSMB4* | ATIC* | DKK2* | PLCB2 | PSEN2	0.0051	(1/194)	4.68	0.0026	(1/379)	5.03
5	PSMB4* | ATIC* | DKK2* | PLCB2 | C2CD3	0.0051	(1/195)	4.66	0.0026	(1/381)	5.01
5	PSMB4* | ATIC* | PLCB2 | C2CD3 | PSEN2	0.005	(1/199)	4.58	0.0026	(1/388)	4.92
5	PSMB4* | DKK2* | PLCB2 | C2CD3 | PSEN2	0.0049	(1/206)	4.42	0.0025	(1/402)	4.75
5	ATIC* | DKK2* | PLCB2 | C2CD3 | PSEN2	0.0044	(1/226)	4.02	0.0023	(1/441)	4.33
5	PSMB4* | ATIC* | DKK2* | C2CD3 | PSEN2	0.0042	(1/236)	3.86	0.0022	(1/461)	4.15
6	PSMB4* | ATIC* | DKK2* | PLCB2 | C2CD3 | PSEN2	0.0064	(1/156)	5.84	0.0033	(1/304)	6.29
*, Genes with missense variants; P, Probability. Prevalence periods according to the onset of folic acid fortification program in Mexico. RYVEMCE baseline MMC prevalence 1/910 for the a priori risk evaluation.
pre-FAFP and post-FAFP: Folic acid pre or post fortification periods.
