# Supplementary material for: Bayesian polygenic risk estimation approach to nuclear families with discordant sib-pairs for myelomeningocele
Source: PLoS One. 2024 Dec 30;19(12):e0316378. doi: 10.1371/journal.pone.0316378 (PMC11684611; doi:10.1371/journal.pone.0316378)
Supplement: S3 File — CSV files for input into the Shiny application. (CSV) [file pone.0316378.s005.csv]

Number.of.variants	Name.of.the.variant	Transmitted.Alleles.in.MMC.Affected.Exposed	Transmitted.Alleles.in.MMC.Affected.Non.exposed	Transmitted.Alleles.in.Non.affected.Sibs.Exposed	Transmitted.Alleles.in.Non.affected.Sibs.Non.exposed
1	rs4603-PSMB4	0.581818182	0.418181818	0.4	0.6
2	rs2372536-ATIC	0.612716763	0.387283237	0.462427746	0.537572254
3	rs17037102-DKK2	0.587209302	0.412790698	0.459302326	0.540697674
4	rs2229690-PLCB2	0.643939394	0.356060606	0.424242424	0.575757576
5	rs4453265-C2CD3	0.582010582	0.417989418	0.465608466	0.534391534
6	rs1046240-PSEN2	0.578651685	0.421348315	0.460674157	0.539325843
